# Supplementary material for: ANGPTL4 exacerbates pancreatitis by augmenting acinar cell injury through upregulation of C5a
Source: EMBO Mol Med. 2020 Jul 7;12(8):e11222. doi: 10.15252/emmm.201911222 (PMC7411571; doi:10.15252/emmm.201911222)
Supplement: Supplementary file 2 — Source Data for Appendix [file EMMM-12-e11222-s006.zip]

Archive with 3 entries (2 files):
- EMM-2019-11222-V5-Figure_Source_Data-FigS1.pdf
- __MACOSX/
- __MACOSX/._EMM-2019-11222-V5-Figure_Source_Data-FigS1.pdf
